# Supplementary material for: Longitudinal Health Risk Assessment of Neonicotinoid Exposure and Its Association with Dietary Sources in School-Aged Children: A Prospective Cohort Study
Source: Toxics. 2025 Dec 5;13(12):1058. doi: 10.3390/toxics13121058 (PMC12737067; doi:10.3390/toxics13121058)
Supplement: Supplementary file 1 [file toxics-13-01058-s001.zip]

Archive with 1 entries (1 files):
- toxics-4005023-supplementary.pdf
